# Supplementary material for: Hydrogen Production from Chemical Hydrides via Porous Carbon Particle Composite Catalyst Embedding of Metal Nanoparticles
Source: Micromachines (Basel). 2025 Jan 31;16(2):172. doi: 10.3390/mi16020172 (PMC11857494; doi:10.3390/mi16020172)
Supplement: Supplementary file 1 [file micromachines-16-00172-s001.zip]

Archive with 1 entries (1 files):
- micromachines-3425605-supplementary.pdf
